# Supplementary material for: Early warning system hypertension thresholds to predict adverse outcomes in pre-eclampsia: A prospective cohort study
Source: Pregnancy Hypertens. 2018 Apr;12:183–8. doi: 10.1016/j.preghy.2017.11.003 (PMC6008490; doi:10.1016/j.preghy.2017.11.003)
Supplement: Supplementary data [file mmc1.xml]

<?xml version="1.0" encoding="UTF-8" standalone="no"?><data:data><datasets><author>hannah.nathan@doctors.org.uk</author><type>0</type><dataset><value>1</value><reason>Data will be made available on request</reason><comments/></dataset></datasets></data:data>
